# Supplementary material for: Protein Levels of 16 Cytochrome P450s and 2 Carboxyl Esterases Using Absolute Quantitative Proteomics: CYP2C9 and CYP3A4 Are the Most Abundant Isoforms in Human Liver and Intestine, Respectively
Source: Pharmaceuticals (Basel). 2025 Nov 25;18(12):1789. doi: 10.3390/ph18121789 (PMC12735975; doi:10.3390/ph18121789)
Supplement: Supplementary file 1 [file pharmaceuticals-18-01789-s001.zip]

Archive with 1 entries (1 files):
- pharmaceuticals-3959772-supplementary.pdf
